# Supplementary material for: Zhi‐zi‐chi decoction mitigates depression by enhancing lncRNA Six3os1 expression and promoting histone H3K4 methylation at the BDNF promoter
Source: J Cell Mol Med. 2024 May 31;28(11):e18365. doi: 10.1111/jcmm.18365 (PMC11140235; doi:10.1111/jcmm.18365)
Supplement: Supplementary file 6 — Table S5. [file JCMM-28-e18365-s004.xlsx]

## Sheet: Sheet1
Supplementary Table 5 Active ingredients of ZZCD screen from the TCMSP database.
	Mol ID	Molecular Name	oral bioavailability (OB)	drug-like properties (DL)
Zhizi	MOL001406	crocetin	35.3	0.26
	MOL001663	(4aS,6aR,6aS,6bR,8aR,10R,12aR,14bS)-10-hydroxy-2,2,6a,6b,9,9,12a-heptamethyl-1,3,4,5,6,6a,7,8,8a,10,11,12,13,14b-tetradecahydropicene-4a-carboxylic acid	32.03	0.76
	MOL001941	Ammidin	34.55	0.22
	MOL004555	GARDENOSIDE_qt	52.77	0.12
	MOL004560	SHANZHISIDE_qt	117.77	0.1
	MOL004561	Sudan III	84.07	0.59
	MOL000098	quercetin	46.43	0.28
	MOL000131	EIC	41.9	0.14
	MOL000358	beta-sitosterol	36.91	0.75
	MOL000422	kaempferol	41.88	0.24
	MOL000449	Stigmasterol	43.83	0.76
	MOL000675	oleic acid	33.13	0.14
	MOL001494	Mandenol	42	0.19
	MOL001506	Supraene	33.55	0.42
	MOL001641	METHYL LINOLEATE	41.93	0.17
	MOL001667	deacetyl asperuloside acid_qt	62.46	0.11
	MOL001745	Methyl vaccenate	31.9	0.17
	MOL001942	isoimperatorin	45.46	0.23
	MOL002203	Exceparl M-OL	31.9	0.16
	MOL002883	Ethyl oleate (NF)	32.4	0.19
	MOL003095	5-hydroxy-7-methoxy-2-(3,4,5-trimethoxyphenyl)chromone	51.96	0.41
	MOL005840	PANA	50.35	0.13
	MOL007148	shanzhiside methyl ester_qt	109.77	0.12
	MOL007245	3-Methylkempferol	60.16	0.26
	MOL009038	GBGB	45.58	0.83
	MOL009548	desacetyl asperulosidic acid_qt	32.49	0.1
Dandouchi	MOL011691	6'-O-malonylglycitin	30.4	0.81
	MOL008400	glycitein	50.48	0.24
	MOL011593	Isoflavon	49.03	0.13
