# Supplementary material for: Zhi‐zi‐chi decoction mitigates depression by enhancing lncRNA Six3os1 expression and promoting histone H3K4 methylation at the BDNF promoter
Source: J Cell Mol Med. 2024 May 31;28(11):e18365. doi: 10.1111/jcmm.18365 (PMC11140235; doi:10.1111/jcmm.18365)
Supplement: Supplementary file 7 — Table S6. [file JCMM-28-e18365-s006.xlsx]

## Sheet: Sheet1
Supplementary Table 6 Targets of active ingredients of ZZCD further retrieved from the TCMSP database.
Drug	MolId	MolName	Target
Dandouchi	MOL008400	glycitein	Prostaglandin G/H synthase 1
Dandouchi	MOL008400	glycitein	Estrogen receptor
Dandouchi	MOL008400	glycitein	Androgen receptor
Dandouchi	MOL008400	glycitein	Peroxisome proliferator activated receptor gamma
Dandouchi	MOL008400	glycitein	Prostaglandin G/H synthase 2
Dandouchi	MOL008400	glycitein	Retinoic acid receptor RXR-alpha
Dandouchi	MOL008400	glycitein	CGMP-inhibited 3',5'-cyclic phosphodiesterase A
Dandouchi	MOL008400	glycitein	Estrogen receptor beta
Dandouchi	MOL008400	glycitein	Mitogen-activated protein kinase 14
Dandouchi	MOL008400	glycitein	Glycogen synthase kinase-3 beta
Dandouchi	MOL008400	glycitein	Heat shock protein HSP 90
Dandouchi	MOL008400	glycitein	Cell division protein kinase 2
Dandouchi	MOL008400	glycitein	Serine/threonine-protein kinase Chk1
Dandouchi	MOL008400	glycitein	Trypsin-1
Dandouchi	MOL008400	glycitein	Proto-oncogene serine/threonine-protein kinase Pim-1
Dandouchi	MOL008400	glycitein	Cyclin-A2
Dandouchi	MOL008400	glycitein	Calmodulin
Dandouchi	MOL008400	glycitein	mRNA of PKA Catalytic Subunit C-alpha
Dandouchi	MOL008400	glycitein	Nuclear receptor coactivator 1
Dandouchi	MOL008400	glycitein	Nitric oxide synthase, inducible
Dandouchi	MOL008400	glycitein	Amyloid beta A4 protein
Dandouchi	MOL008400	glycitein	Collagenase 3
Dandouchi	MOL008400	glycitein	Neutrophil collagenase
Dandouchi	MOL011593	Isoflavon	Prostaglandin G/H synthase 1
Dandouchi	MOL011593	Isoflavon	Estrogen receptor
Dandouchi	MOL011593	Isoflavon	Sodium channel protein type 5 subunit alpha
Dandouchi	MOL011593	Isoflavon	Prostaglandin G/H synthase 2
Dandouchi	MOL011593	Isoflavon	Retinoic acid receptor RXR-alpha
Dandouchi	MOL011593	Isoflavon	CGMP-inhibited 3',5'-cyclic phosphodiesterase A
Dandouchi	MOL011593	Isoflavon	Sodium-dependent noradrenaline transporter
Dandouchi	MOL011593	Isoflavon	Sodium-dependent dopamine transporter
Dandouchi	MOL011593	Isoflavon	Sodium-dependent serotonin transporter
Dandouchi	MOL011593	Isoflavon	Gamma-aminobutyric acid receptor subunit alpha-1
Dandouchi	MOL011593	Isoflavon	Dipeptidyl peptidase IV
Dandouchi	MOL011593	Isoflavon	Mitogen-activated protein kinase 14
Dandouchi	MOL011593	Isoflavon	Cell division protein kinase 2
Dandouchi	MOL011593	Isoflavon	Amine oxidase [flavin-containing] B
Dandouchi	MOL011593	Isoflavon	Serine/threonine-protein kinase Chk1
Dandouchi	MOL011593	Isoflavon	mRNA of PKA Catalytic Subunit C-alpha
Dandouchi	MOL011593	Isoflavon	Proto-oncogene serine/threonine-protein kinase Pim-1
Dandouchi	MOL011593	Isoflavon	Cyclin-A2
Dandouchi	MOL011593	Isoflavon	cAMP-dependent protein kinase inhibitor alpha
Zhizi	MOL001406	crocetin	Cytochrome P450-cam
Zhizi	MOL001406	crocetin	Muscarinic acetylcholine receptor M3
Zhizi	MOL001406	crocetin	Muscarinic acetylcholine receptor M1
Zhizi	MOL001406	crocetin	Gamma-aminobutyric-acid receptor alpha-2 subunit
Zhizi	MOL001406	crocetin	Gamma-aminobutyric-acid receptor alpha-5 subunit
Zhizi	MOL001406	crocetin	Alpha-1A adrenergic receptor
Zhizi	MOL001406	crocetin	Gamma-aminobutyric-acid receptor alpha-3 subunit
Zhizi	MOL001406	crocetin	Muscarinic acetylcholine receptor M2
Zhizi	MOL001406	crocetin	Alpha-1B adrenergic receptor
Zhizi	MOL001406	crocetin	Gamma-aminobutyric acid receptor subunit alpha-1
Zhizi	MOL001406	crocetin	Ig gamma-1 chain C region
Zhizi	MOL001406	crocetin	Prostaglandin G/H synthase 2
Zhizi	MOL001406	crocetin	Nuclear receptor coactivator 2
Zhizi	MOL001406	crocetin	Vascular cell adhesion protein 1
Zhizi	MOL001941	Ammidin	Thrombin
Zhizi	MOL001941	Ammidin	Muscarinic acetylcholine receptor M1
Zhizi	MOL001941	Ammidin	Prostaglandin G/H synthase 2
Zhizi	MOL001941	Ammidin	Gamma-aminobutyric acid receptor subunit alpha-1
Zhizi	MOL001941	Ammidin	Dipeptidyl peptidase IV
Zhizi	MOL001941	Ammidin	Phosphatidylinositol-4,5-bisphosphate 3-kinase catalytic subunit, gamma isoform
Zhizi	MOL001941	Ammidin	mRNA of PKA Catalytic Subunit C-alpha
Zhizi	MOL001941	Ammidin	Amine oxidase [flavin-containing] B
Zhizi	MOL004560	SHANZHISIDE_qt	Trypsin-1
Zhizi	MOL004560	SHANZHISIDE_qt	Glutamate receptor 2
Zhizi	MOL004561	Sudan III	Thrombin
Zhizi	MOL004561	Sudan III	Estrogen receptor
Zhizi	MOL004561	Sudan III	Prostaglandin G/H synthase 2
Zhizi	MOL004561	Sudan III	Coagulation factor VII
Zhizi	MOL004561	Sudan III	Estrogen receptor beta
Zhizi	MOL004561	Sudan III	Dipeptidyl peptidase IV
Zhizi	MOL004561	Sudan III	Mitogen-activated protein kinase 14
Zhizi	MOL004561	Sudan III	Glycogen synthase kinase-3 beta
Zhizi	MOL004561	Sudan III	Mitogen-activated protein kinase 10
Zhizi	MOL004561	Sudan III	Cell division protein kinase 2
Zhizi	MOL004561	Sudan III	mRNA of PKA Catalytic Subunit C-alpha
Zhizi	MOL004561	Sudan III	Proto-oncogene serine/threonine-protein kinase Pim-1
Zhizi	MOL004561	Sudan III	Cyclin-A2
Zhizi	MOL000098	quercetin	Prostaglandin G/H synthase 1
Zhizi	MOL000098	quercetin	Androgen receptor
Zhizi	MOL000098	quercetin	Peroxisome proliferator activated receptor gamma
Zhizi	MOL000098	quercetin	Prostaglandin G/H synthase 2
Zhizi	MOL000098	quercetin	Heat shock protein HSP 90
Zhizi	MOL000098	quercetin	Phosphatidylinositol-4,5-bisphosphate 3-kinase catalytic subunit, gamma isoform
Zhizi	MOL000098	quercetin	Nuclear receptor coactivator 2
Zhizi	MOL000098	quercetin	Dipeptidyl peptidase IV
Zhizi	MOL000098	quercetin	Aldose reductase
Zhizi	MOL000098	quercetin	Trypsin-1
Zhizi	MOL000098	quercetin	DNA topoisomerase II
Zhizi	MOL000098	quercetin	Thrombin
Zhizi	MOL000098	quercetin	Potassium voltage-gated channel subfamily H member 2
Zhizi	MOL000098	quercetin	Sodium channel protein type 5 subunit alpha
Zhizi	MOL000098	quercetin	Coagulation factor Xa
Zhizi	MOL000098	quercetin	Beta-2 adrenergic receptor
Zhizi	MOL000098	quercetin	Stromelysin-1
Zhizi	MOL000098	quercetin	mRNA of PKA Catalytic Subunit C-alpha
Zhizi	MOL000098	quercetin	Coagulation factor VII
Zhizi	MOL000098	quercetin	Nitric-oxide synthase, endothelial
Zhizi	MOL000098	quercetin	Retinoic acid receptor RXR-alpha
Zhizi	MOL000098	quercetin	Acetylcholinesterase
Zhizi	MOL000098	quercetin	Gamma-aminobutyric acid receptor subunit alpha-1
Zhizi	MOL000098	quercetin	Amine oxidase [flavin-containing] B
Zhizi	MOL000098	quercetin	Transcription factor p65
Zhizi	MOL000098	quercetin	Epidermal growth factor receptor
Zhizi	MOL000098	quercetin	RAC-alpha serine/threonine-protein kinase
Zhizi	MOL000098	quercetin	Vascular endothelial growth factor A
Zhizi	MOL000098	quercetin	G1/S-specific cyclin-D1
Zhizi	MOL000098	quercetin	Apoptosis regulator Bcl-2
Zhizi	MOL000098	quercetin	Bcl-2-like protein 1
Zhizi	MOL000098	quercetin	Proto-oncogene c-Fos
Zhizi	MOL000098	quercetin	Cyclin-dependent kinase inhibitor 1
Zhizi	MOL000098	quercetin	Eukaryotic translation initiation factor 6
Zhizi	MOL000098	quercetin	Apoptosis regulator BAX
Zhizi	MOL000098	quercetin	Caspase-9
Zhizi	MOL000098	quercetin	Urokinase-type plasminogen activator
Zhizi	MOL000098	quercetin	72 kDa type IV collagenase
Zhizi	MOL000098	quercetin	Matrix metalloproteinase-9
Zhizi	MOL000098	quercetin	Mitogen-activated protein kinase 1
Zhizi	MOL000098	quercetin	Interleukin-10
Zhizi	MOL000098	quercetin	Pro-epidermal growth factor
Zhizi	MOL000098	quercetin	Retinoblastoma-associated protein
Zhizi	MOL000098	quercetin	Tumor necrosis factor
Zhizi	MOL000098	quercetin	Transcription factor AP-1
Zhizi	MOL000098	quercetin	Interleukin-6
Zhizi	MOL000098	quercetin	Cyclin-dependent kinase inhibitor 2A, isoforms 1/2/3
Zhizi	MOL000098	quercetin	Activator of 90 kDa heat shock protein ATPase homolog 1
Zhizi	MOL000098	quercetin	Caspase-3
Zhizi	MOL000098	quercetin	Cellular tumor antigen p53
Zhizi	MOL000098	quercetin	ETS domain-containing protein Elk-1
Zhizi	MOL000098	quercetin	NF-kappa-B inhibitor alpha
Zhizi	MOL000098	quercetin	NADPH--cytochrome P450 reductase
Zhizi	MOL000098	quercetin	Ornithine decarboxylase
Zhizi	MOL000098	quercetin	Xanthine dehydrogenase/oxidase
Zhizi	MOL000098	quercetin	Caspase-8
Zhizi	MOL000098	quercetin	DNA topoisomerase 1
Zhizi	MOL000098	quercetin	RAF proto-oncogene serine/threonine-protein kinase
Zhizi	MOL000098	quercetin	Superoxide dismutase [Cu-Zn]
Zhizi	MOL000098	quercetin	Protein kinase C alpha type
Zhizi	MOL000098	quercetin	Interstitial collagenase
Zhizi	MOL000098	quercetin	Hypoxia-inducible factor 1-alpha
Zhizi	MOL000098	quercetin	Signal transducer and activator of transcription 1-alpha/beta
Zhizi	MOL000098	quercetin	Protein CBFA2T1
Zhizi	MOL000098	quercetin	Probable E3 ubiquitin-protein ligase HERC5
Zhizi	MOL000098	quercetin	Cell division control protein 2 homolog
Zhizi	MOL000098	quercetin	78 kDa glucose-regulated protein
Zhizi	MOL000098	quercetin	Receptor tyrosine-protein kinase erbB-2
Zhizi	MOL000098	quercetin	Peroxisome proliferator-activated receptor gamma
Zhizi	MOL000098	quercetin	Acetyl-CoA carboxylase 1
Zhizi	MOL000098	quercetin	Heme oxygenase 1
Zhizi	MOL000098	quercetin	Cytochrome P450 3A4
Zhizi	MOL000098	quercetin	Cytochrome P450 1A2
Zhizi	MOL000098	quercetin	Caveolin-1
Zhizi	MOL000098	quercetin	Myc proto-oncogene protein
Zhizi	MOL000098	quercetin	Tissue factor
Zhizi	MOL000098	quercetin	Gap junction alpha-1 protein
Zhizi	MOL000098	quercetin	Cytochrome P450 1A1
Zhizi	MOL000098	quercetin	Intercellular adhesion molecule 1
Zhizi	MOL000098	quercetin	Interleukin-1 beta
Zhizi	MOL000098	quercetin	C-C motif chemokine 2
Zhizi	MOL000098	quercetin	E-selectin
Zhizi	MOL000098	quercetin	Vascular cell adhesion protein 1
Zhizi	MOL000098	quercetin	Prostaglandin E2 receptor EP3 subtype
Zhizi	MOL000098	quercetin	Interleukin-8
Zhizi	MOL000098	quercetin	Protein kinase C beta type
Zhizi	MOL000098	quercetin	Baculoviral IAP repeat-containing protein 5
Zhizi	MOL000098	quercetin	Dual oxidase 2
Zhizi	MOL000098	quercetin	Nitric oxide synthase, endothelial
Zhizi	MOL000098	quercetin	Heat shock protein beta-1
Zhizi	MOL000098	quercetin	Transforming growth factor beta-1
Zhizi	MOL000098	quercetin	Estrogen sulfotransferase
Zhizi	MOL000098	quercetin	Maltase-glucoamylase, intestinal
Zhizi	MOL000098	quercetin	Interleukin-2
Zhizi	MOL000098	quercetin	Nuclear receptor subfamily 1 group I member 2
Zhizi	MOL000098	quercetin	Cytochrome P450 1B1
Zhizi	MOL000098	quercetin	G2/mitotic-specific cyclin-B1
Zhizi	MOL000098	quercetin	Tissue-type plasminogen activator
Zhizi	MOL000098	quercetin	Thrombomodulin
Zhizi	MOL000098	quercetin	Plasminogen activator inhibitor 1
Zhizi	MOL000098	quercetin	Collagen alpha-1(I) chain
Zhizi	MOL000098	quercetin	Interferon gamma
Zhizi	MOL000098	quercetin	Arachidonate 5-lipoxygenase
Zhizi	MOL000098	quercetin	Phosphatidylinositol-3,4,5-trisphosphate 3-phosphatase and dual-specificity protein phosphatase PTEN
Zhizi	MOL000098	quercetin	Interleukin-1 alpha
Zhizi	MOL000098	quercetin	Myeloperoxidase
Zhizi	MOL000098	quercetin	DNA topoisomerase 2-alpha
Zhizi	MOL000098	quercetin	Neutrophil cytosol factor 1
Zhizi	MOL000098	quercetin	ATP-binding cassette sub-family G member 2
Zhizi	MOL000098	quercetin	Hyaluronan synthase 2
Zhizi	MOL000098	quercetin	Glutathione S-transferase P
Zhizi	MOL000098	quercetin	Nuclear factor erythroid 2-related factor 2
Zhizi	MOL000098	quercetin	NAD(P)H dehydrogenase [quinone] 1
Zhizi	MOL000098	quercetin	Poly [ADP-ribose] polymerase 1
Zhizi	MOL000098	quercetin	Aryl hydrocarbon receptor
Zhizi	MOL000098	quercetin	26S proteasome non-ATPase regulatory subunit 3
Zhizi	MOL000098	quercetin	Solute carrier family 2, facilitated glucose transporter member 4
Zhizi	MOL000098	quercetin	Collagen alpha-1(III) chain
Zhizi	MOL000098	quercetin	DNA gyrase subunit B
Zhizi	MOL000098	quercetin	C-X-C motif chemokine 11
Zhizi	MOL000098	quercetin	C-X-C motif chemokine 2
Zhizi	MOL000098	quercetin	DDB1- and CUL4-associated factor 5
Zhizi	MOL000098	quercetin	Nuclear receptor subfamily 1 group I member 3
Zhizi	MOL000098	quercetin	Serine/threonine-protein kinase Chk2
Zhizi	MOL000098	quercetin	Insulin receptor
Zhizi	MOL000098	quercetin	Claudin-4
Zhizi	MOL000098	quercetin	Peroxisome proliferator-activated receptor alpha
Zhizi	MOL000098	quercetin	Peroxisome proliferator-activated receptor delta
Zhizi	MOL000098	quercetin	Heat shock factor protein 1
Zhizi	MOL000098	quercetin	C-reactive protein
Zhizi	MOL000098	quercetin	C-X-C motif chemokine 10
Zhizi	MOL000098	quercetin	Inhibitor of nuclear factor kappa-B kinase subunit alpha
Zhizi	MOL000098	quercetin	Osteopontin
Zhizi	MOL000098	quercetin	Runt-related transcription factor 2
Zhizi	MOL000098	quercetin	Ras association domain-containing protein 1
Zhizi	MOL000098	quercetin	Transcription factor E2F1
Zhizi	MOL000098	quercetin	Transcription factor E2F2
Zhizi	MOL000098	quercetin	Prostatic acid phosphatase
Zhizi	MOL000098	quercetin	Cathepsin D
Zhizi	MOL000098	quercetin	Insulin-like growth factor-binding protein 3
Zhizi	MOL000098	quercetin	Insulin-like growth factor II
Zhizi	MOL000098	quercetin	CD40 ligand
Zhizi	MOL000098	quercetin	Interferon regulatory factor 1
Zhizi	MOL000098	quercetin	Receptor tyrosine-protein kinase erbB-3
Zhizi	MOL000098	quercetin	Serum paraoxonase/arylesterase 1
Zhizi	MOL000098	quercetin	Type I iodothyronine deiodinase
Zhizi	MOL000098	quercetin	Procollagen C-endopeptidase enhancer 1
Zhizi	MOL000098	quercetin	Puromycin-sensitive aminopeptidase
Zhizi	MOL000098	quercetin	Hexokinase-2
Zhizi	MOL000098	quercetin	Homeobox protein Nkx-3.1
Zhizi	MOL000098	quercetin	Ras GTPase-activating protein 1
Zhizi	MOL000098	quercetin	Peroxidase C1A
Zhizi	MOL000098	quercetin	Glutathione S-transferase Mu 1
Zhizi	MOL000098	quercetin	Glutathione S-transferase Mu 2
Zhizi	MOL000131	EIC	Prostaglandin G/H synthase 1
Zhizi	MOL000131	EIC	Prostaglandin G/H synthase 2
Zhizi	MOL000131	EIC	Retinoic acid receptor RXR-alpha
Zhizi	MOL000131	EIC	Nuclear receptor coactivator 2
Zhizi	MOL000131	EIC	Lysozyme
Zhizi	MOL000131	EIC	Nicotinate-nucleotide--dimethylbenzimidazole phosphoribosyltransferase
Zhizi	MOL000131	EIC	Sodium-dependent noradrenaline transporter
Zhizi	MOL000131	EIC	Ig gamma-1 chain C region
Zhizi	MOL000131	EIC	Gamma-aminobutyric-acid receptor alpha-2 subunit
Zhizi	MOL000131	EIC	Gamma-aminobutyric acid receptor subunit alpha-1
Zhizi	MOL000131	EIC	Cytochrome P450-cam
Zhizi	MOL000131	EIC	Transient receptor potential cation channel subfamily V member 1
Zhizi	MOL000131	EIC	Muscarinic acetylcholine receptor M1
Zhizi	MOL000131	EIC	Muscarinic acetylcholine receptor M2
Zhizi	MOL000131	EIC	Gamma-aminobutyric-acid receptor subunit alpha-6
Zhizi	MOL000358	beta-sitosterol	Progesterone receptor
Zhizi	MOL000358	beta-sitosterol	Nuclear receptor coactivator 2
Zhizi	MOL000358	beta-sitosterol	Prostaglandin G/H synthase 1
Zhizi	MOL000358	beta-sitosterol	Prostaglandin G/H synthase 2
Zhizi	MOL000358	beta-sitosterol	Heat shock protein HSP 90
Zhizi	MOL000358	beta-sitosterol	Phosphatidylinositol-4,5-bisphosphate 3-kinase catalytic subunit, gamma isoform
Zhizi	MOL000358	beta-sitosterol	Potassium voltage-gated channel subfamily H member 2
Zhizi	MOL000358	beta-sitosterol	mRNA of PKA Catalytic Subunit C-alpha
Zhizi	MOL000358	beta-sitosterol	Dopamine D1 receptor
Zhizi	MOL000358	beta-sitosterol	Muscarinic acetylcholine receptor M3
Zhizi	MOL000358	beta-sitosterol	Muscarinic acetylcholine receptor M1
Zhizi	MOL000358	beta-sitosterol	Sodium channel protein type 5 subunit alpha
Zhizi	MOL000358	beta-sitosterol	Gamma-aminobutyric-acid receptor alpha-2 subunit
Zhizi	MOL000358	beta-sitosterol	Muscarinic acetylcholine receptor M4
Zhizi	MOL000358	beta-sitosterol	CGMP-inhibited 3',5'-cyclic phosphodiesterase A
Zhizi	MOL000358	beta-sitosterol	5-hydroxytryptamine 2A receptor
Zhizi	MOL000358	beta-sitosterol	Gamma-aminobutyric-acid receptor alpha-5 subunit
Zhizi	MOL000358	beta-sitosterol	Alpha-1A adrenergic receptor
Zhizi	MOL000358	beta-sitosterol	Gamma-aminobutyric-acid receptor alpha-3 subunit
Zhizi	MOL000358	beta-sitosterol	Muscarinic acetylcholine receptor M2
Zhizi	MOL000358	beta-sitosterol	Alpha-1B adrenergic receptor
Zhizi	MOL000358	beta-sitosterol	Beta-2 adrenergic receptor
Zhizi	MOL000358	beta-sitosterol	Neuronal acetylcholine receptor subunit alpha-2
Zhizi	MOL000358	beta-sitosterol	Sodium-dependent serotonin transporter
Zhizi	MOL000358	beta-sitosterol	Mu-type opioid receptor
Zhizi	MOL000358	beta-sitosterol	Gamma-aminobutyric acid receptor subunit alpha-1
Zhizi	MOL000358	beta-sitosterol	Neuronal acetylcholine receptor protein, alpha-7 chain
Zhizi	MOL000358	beta-sitosterol	Cytochrome P450-cam
Zhizi	MOL000358	beta-sitosterol	Apoptosis regulator Bcl-2
Zhizi	MOL000358	beta-sitosterol	Apoptosis regulator BAX
Zhizi	MOL000358	beta-sitosterol	Caspase-9
Zhizi	MOL000358	beta-sitosterol	Transcription factor AP-1
Zhizi	MOL000358	beta-sitosterol	Caspase-3
Zhizi	MOL000358	beta-sitosterol	Caspase-8
Zhizi	MOL000358	beta-sitosterol	Protein kinase C alpha type
Zhizi	MOL000358	beta-sitosterol	Transforming growth factor beta-1
Zhizi	MOL000358	beta-sitosterol	Serum paraoxonase/arylesterase 1
Zhizi	MOL000358	beta-sitosterol	Microtubule-associated protein 2
Zhizi	MOL000422	kaempferol	Nitric oxide synthase, inducible
Zhizi	MOL000422	kaempferol	Prostaglandin G/H synthase 1
Zhizi	MOL000422	kaempferol	Androgen receptor
Zhizi	MOL000422	kaempferol	Peroxisome proliferator activated receptor gamma
Zhizi	MOL000422	kaempferol	Prostaglandin G/H synthase 2
Zhizi	MOL000422	kaempferol	Heat shock protein HSP 90
Zhizi	MOL000422	kaempferol	Phosphatidylinositol-4,5-bisphosphate 3-kinase catalytic subunit, gamma isoform
Zhizi	MOL000422	kaempferol	mRNA of PKA Catalytic Subunit C-alpha
Zhizi	MOL000422	kaempferol	Nuclear receptor coactivator 2
Zhizi	MOL000422	kaempferol	Dipeptidyl peptidase IV
Zhizi	MOL000422	kaempferol	Trypsin-1
Zhizi	MOL000422	kaempferol	Progesterone receptor
Zhizi	MOL000422	kaempferol	Thrombin
Zhizi	MOL000422	kaempferol	Muscarinic acetylcholine receptor M1
Zhizi	MOL000422	kaempferol	Nitric-oxide synthase, endothelial
Zhizi	MOL000422	kaempferol	Gamma-aminobutyric-acid receptor alpha-2 subunit
Zhizi	MOL000422	kaempferol	Acetylcholinesterase
Zhizi	MOL000422	kaempferol	Sodium-dependent noradrenaline transporter
Zhizi	MOL000422	kaempferol	Muscarinic acetylcholine receptor M2
Zhizi	MOL000422	kaempferol	Alpha-1B adrenergic receptor
Zhizi	MOL000422	kaempferol	Gamma-aminobutyric acid receptor subunit alpha-1
Zhizi	MOL000422	kaempferol	DNA topoisomerase II
Zhizi	MOL000422	kaempferol	Coagulation factor VII
Zhizi	MOL000422	kaempferol	Calmodulin
Zhizi	MOL000422	kaempferol	Transcription factor p65
Zhizi	MOL000422	kaempferol	Inhibitor of nuclear factor kappa-B kinase subunit beta
Zhizi	MOL000422	kaempferol	RAC-alpha serine/threonine-protein kinase
Zhizi	MOL000422	kaempferol	Apoptosis regulator Bcl-2
Zhizi	MOL000422	kaempferol	Apoptosis regulator BAX
Zhizi	MOL000422	kaempferol	Tumor necrosis factor
Zhizi	MOL000422	kaempferol	Transcription factor AP-1
Zhizi	MOL000422	kaempferol	Activator of 90 kDa heat shock protein ATPase homolog 1
Zhizi	MOL000422	kaempferol	Caspase-3
Zhizi	MOL000422	kaempferol	Mitogen-activated protein kinase 8
Zhizi	MOL000422	kaempferol	Xanthine dehydrogenase/oxidase
Zhizi	MOL000422	kaempferol	Interstitial collagenase
Zhizi	MOL000422	kaempferol	Signal transducer and activator of transcription 1-alpha/beta
Zhizi	MOL000422	kaempferol	Cell division control protein 2 homolog
Zhizi	MOL000422	kaempferol	Peroxisome proliferator-activated receptor gamma
Zhizi	MOL000422	kaempferol	Heme oxygenase 1
Zhizi	MOL000422	kaempferol	Cytochrome P450 3A4
Zhizi	MOL000422	kaempferol	Cytochrome P450 1A2
Zhizi	MOL000422	kaempferol	Cytochrome P450 1A1
Zhizi	MOL000422	kaempferol	Intercellular adhesion molecule 1
Zhizi	MOL000422	kaempferol	E-selectin
Zhizi	MOL000422	kaempferol	Vascular cell adhesion protein 1
Zhizi	MOL000422	kaempferol	Nuclear receptor subfamily 1 group I member 2
Zhizi	MOL000422	kaempferol	Cytochrome P450 1B1
Zhizi	MOL000422	kaempferol	Arachidonate 5-lipoxygenase
Zhizi	MOL000422	kaempferol	Hyaluronan synthase 2
Zhizi	MOL000422	kaempferol	Glutathione S-transferase P
Zhizi	MOL000422	kaempferol	Aryl hydrocarbon receptor
Zhizi	MOL000422	kaempferol	26S proteasome non-ATPase regulatory subunit 3
Zhizi	MOL000422	kaempferol	Solute carrier family 2, facilitated glucose transporter member 4
Zhizi	MOL000422	kaempferol	Nuclear receptor subfamily 1 group I member 3
Zhizi	MOL000422	kaempferol	Insulin receptor
Zhizi	MOL000422	kaempferol	Type I iodothyronine deiodinase
Zhizi	MOL000422	kaempferol	Serine/threonine-protein phosphatase 2B catalytic subunit alpha isoform
Zhizi	MOL000422	kaempferol	Peroxidase C1A
Zhizi	MOL000422	kaempferol	Glutathione S-transferase Mu 1
Zhizi	MOL000422	kaempferol	Glutathione S-transferase Mu 2
Zhizi	MOL000422	kaempferol	Aldo-keto reductase family 1 member C3
Zhizi	MOL000422	kaempferol	Antileukoproteinase
Zhizi	MOL000449	Stigmasterol	Progesterone receptor
Zhizi	MOL000449	Stigmasterol	Mineralocorticoid receptor
Zhizi	MOL000449	Stigmasterol	Nuclear receptor coactivator 2
Zhizi	MOL000449	Stigmasterol	Alcohol dehydrogenase 1C
Zhizi	MOL000449	Stigmasterol	Ig gamma-1 chain C region
Zhizi	MOL000449	Stigmasterol	Retinoic acid receptor RXR-alpha
Zhizi	MOL000449	Stigmasterol	Nuclear receptor coactivator 1
Zhizi	MOL000449	Stigmasterol	Prostaglandin G/H synthase 1
Zhizi	MOL000449	Stigmasterol	Prostaglandin G/H synthase 2
Zhizi	MOL000449	Stigmasterol	Alpha-2A adrenergic receptor
Zhizi	MOL000449	Stigmasterol	Sodium-dependent noradrenaline transporter
Zhizi	MOL000449	Stigmasterol	Sodium-dependent dopamine transporter
Zhizi	MOL000449	Stigmasterol	Beta-2 adrenergic receptor
Zhizi	MOL000449	Stigmasterol	Aldose reductase
Zhizi	MOL000449	Stigmasterol	Urokinase-type plasminogen activator
Zhizi	MOL000449	Stigmasterol	Leukotriene A-4 hydrolase
Zhizi	MOL000449	Stigmasterol	Amine oxidase [flavin-containing] B
Zhizi	MOL000449	Stigmasterol	Amine oxidase [flavin-containing] A
Zhizi	MOL000449	Stigmasterol	mRNA of PKA Catalytic Subunit C-alpha
Zhizi	MOL000449	Stigmasterol	Chymotrypsinogen B
Zhizi	MOL000449	Stigmasterol	Muscarinic acetylcholine receptor M3
Zhizi	MOL000449	Stigmasterol	Muscarinic acetylcholine receptor M1
Zhizi	MOL000449	Stigmasterol	Beta-1 adrenergic receptor
Zhizi	MOL000449	Stigmasterol	Sodium channel protein type 5 subunit alpha
Zhizi	MOL000449	Stigmasterol	5-hydroxytryptamine 2A receptor
Zhizi	MOL000449	Stigmasterol	Alpha-1A adrenergic receptor
Zhizi	MOL000449	Stigmasterol	Gamma-aminobutyric-acid receptor alpha-3 subunit
Zhizi	MOL000449	Stigmasterol	Muscarinic acetylcholine receptor M2
Zhizi	MOL000449	Stigmasterol	Alpha-1B adrenergic receptor
Zhizi	MOL000449	Stigmasterol	Gamma-aminobutyric acid receptor subunit alpha-1
Zhizi	MOL000449	Stigmasterol	Neuronal acetylcholine receptor protein, alpha-7 chain
Zhizi	MOL000675	oleic acid	Prostaglandin G/H synthase 1
Zhizi	MOL000675	oleic acid	Nuclear receptor coactivator 2
Zhizi	MOL000675	oleic acid	Prostaglandin G/H synthase 2
Zhizi	MOL000675	oleic acid	Alcohol dehydrogenase 1B
Zhizi	MOL000675	oleic acid	Alcohol dehydrogenase 1C
Zhizi	MOL000675	oleic acid	Alcohol dehydrogenase 1A
Zhizi	MOL000675	oleic acid	Lysozyme
Zhizi	MOL000675	oleic acid	Nicotinate-nucleotide--dimethylbenzimidazole phosphoribosyltransferase
Zhizi	MOL000675	oleic acid	Trypsin-3
Zhizi	MOL000675	oleic acid	Retinoic acid receptor RXR-alpha
Zhizi	MOL000675	oleic acid	Cytochrome P450-cam
Zhizi	MOL000675	oleic acid	Urokinase-type plasminogen activator
Zhizi	MOL000675	oleic acid	Superoxide dismutase [Cu-Zn]
Zhizi	MOL000675	oleic acid	Catalase
Zhizi	MOL000675	oleic acid	Telomerase protein component 1
Zhizi	MOL000675	oleic acid	Endothelin-1
Zhizi	MOL000675	oleic acid	Receptor tyrosine-protein kinase erbB-2
Zhizi	MOL000675	oleic acid	Peroxisome proliferator-activated receptor gamma
Zhizi	MOL000675	oleic acid	Lipoprotein lipase
Zhizi	MOL000675	oleic acid	Neuromodulin
Zhizi	MOL000675	oleic acid	Plasminogen activator inhibitor 1
Zhizi	MOL000675	oleic acid	Brain-derived neurotrophic factor
Zhizi	MOL000675	oleic acid	3-hydroxy-3-methylglutaryl-coenzyme A reductase
Zhizi	MOL000675	oleic acid	Myeloperoxidase
Zhizi	MOL000675	oleic acid	Peroxisome proliferator-activated receptor alpha
Zhizi	MOL000675	oleic acid	Peroxisome proliferator-activated receptor delta
Zhizi	MOL000675	oleic acid	C-reactive protein
Zhizi	MOL000675	oleic acid	Serum paraoxonase/arylesterase 1
Zhizi	MOL000675	oleic acid	Insulin
Zhizi	MOL000675	oleic acid	Plasminogen
Zhizi	MOL000675	oleic acid	Fatty acid-binding protein, liver
Zhizi	MOL000675	oleic acid	Retinol-binding protein 2
Zhizi	MOL000675	oleic acid	Glucagon
Zhizi	MOL000675	oleic acid	Glutamyl aminopeptidase
Zhizi	MOL000675	oleic acid	Mitochondrial uncoupling protein 2
Zhizi	MOL000675	oleic acid	Sterol O-acyltransferase 1
Zhizi	MOL000675	oleic acid	Cholecystokinin
Zhizi	MOL000675	oleic acid	Cbp/p300-interacting transactivator 1
Zhizi	MOL000675	oleic acid	BDNF/NT-3 growth factors receptor
Zhizi	MOL000675	oleic acid	Pancreas/duodenum homeobox protein 1
Zhizi	MOL000675	oleic acid	Solute carrier family 2, facilitated glucose transporter member 2
Zhizi	MOL000675	oleic acid	Peptidyl-glycine alpha-amidating monooxygenase
Zhizi	MOL000675	oleic acid	Acyl-CoA desaturase
Zhizi	MOL000675	oleic acid	Mitochondrial uncoupling protein 3
Zhizi	MOL000675	oleic acid	Cholesteryl ester transfer protein
Zhizi	MOL000675	oleic acid	Peptide YY
Zhizi	MOL000675	oleic acid	Aspartyl aminopeptidase
Zhizi	MOL000675	oleic acid	Cell-death-related nuclease 7
Zhizi	MOL001494	Mandenol	Prostaglandin G/H synthase 1
Zhizi	MOL001494	Mandenol	Prostaglandin G/H synthase 2
Zhizi	MOL001494	Mandenol	Nuclear receptor coactivator 2
Zhizi	MOL001641	METHYL LINOLEATE	Prostaglandin G/H synthase 1
Zhizi	MOL001641	METHYL LINOLEATE	Prostaglandin G/H synthase 2
Zhizi	MOL001641	METHYL LINOLEATE	Nuclear receptor coactivator 2
Zhizi	MOL001641	METHYL LINOLEATE	Retinoic acid receptor RXR-alpha
Zhizi	MOL001667	deacetyl asperuloside acid_qt	Prostaglandin G/H synthase 1
Zhizi	MOL001667	deacetyl asperuloside acid_qt	Prostaglandin G/H synthase 2
Zhizi	MOL001667	deacetyl asperuloside acid_qt	Carbonic anhydrase II
Zhizi	MOL001667	deacetyl asperuloside acid_qt	Trypsin-1
Zhizi	MOL001667	deacetyl asperuloside acid_qt	Glutamate receptor 2
Zhizi	MOL001745	Methyl vaccenate	Nuclear receptor coactivator 2
Zhizi	MOL001942	isoimperatorin	Prostaglandin G/H synthase 2
Zhizi	MOL002203	Exceparl M-OL	Prostaglandin G/H synthase 1
Zhizi	MOL002203	Exceparl M-OL	Prostaglandin G/H synthase 2
Zhizi	MOL002203	Exceparl M-OL	Retinoic acid receptor RXR-alpha
Zhizi	MOL002203	Exceparl M-OL	Nuclear receptor coactivator 2
Zhizi	MOL002883	Ethyl oleate (NF)	Nuclear receptor coactivator 2
Zhizi	MOL003095	5-hydroxy-7-methoxy-2-(3,4,5-trimethoxyphenyl)chromone	Nitric oxide synthase, inducible
Zhizi	MOL003095	5-hydroxy-7-methoxy-2-(3,4,5-trimethoxyphenyl)chromone	Prostaglandin G/H synthase 1
Zhizi	MOL003095	5-hydroxy-7-methoxy-2-(3,4,5-trimethoxyphenyl)chromone	Thrombin
Zhizi	MOL003095	5-hydroxy-7-methoxy-2-(3,4,5-trimethoxyphenyl)chromone	Potassium voltage-gated channel subfamily H member 2
Zhizi	MOL003095	5-hydroxy-7-methoxy-2-(3,4,5-trimethoxyphenyl)chromone	Estrogen receptor
Zhizi	MOL003095	5-hydroxy-7-methoxy-2-(3,4,5-trimethoxyphenyl)chromone	Androgen receptor
Zhizi	MOL003095	5-hydroxy-7-methoxy-2-(3,4,5-trimethoxyphenyl)chromone	Sodium channel protein type 5 subunit alpha
Zhizi	MOL003095	5-hydroxy-7-methoxy-2-(3,4,5-trimethoxyphenyl)chromone	Peroxisome proliferator activated receptor gamma
Zhizi	MOL003095	5-hydroxy-7-methoxy-2-(3,4,5-trimethoxyphenyl)chromone	Coagulation factor Xa
Zhizi	MOL003095	5-hydroxy-7-methoxy-2-(3,4,5-trimethoxyphenyl)chromone	Prostaglandin G/H synthase 2
Zhizi	MOL003095	5-hydroxy-7-methoxy-2-(3,4,5-trimethoxyphenyl)chromone	Nitric-oxide synthase, endothelial
Zhizi	MOL003095	5-hydroxy-7-methoxy-2-(3,4,5-trimethoxyphenyl)chromone	Voltage-dependent calcium channel subunit alpha-2/delta-1
Zhizi	MOL003095	5-hydroxy-7-methoxy-2-(3,4,5-trimethoxyphenyl)chromone	DNA topoisomerase II
Zhizi	MOL003095	5-hydroxy-7-methoxy-2-(3,4,5-trimethoxyphenyl)chromone	Estrogen receptor beta
Zhizi	MOL003095	5-hydroxy-7-methoxy-2-(3,4,5-trimethoxyphenyl)chromone	Dipeptidyl peptidase IV
Zhizi	MOL003095	5-hydroxy-7-methoxy-2-(3,4,5-trimethoxyphenyl)chromone	Mitogen-activated protein kinase 14
Zhizi	MOL003095	5-hydroxy-7-methoxy-2-(3,4,5-trimethoxyphenyl)chromone	Glycogen synthase kinase-3 beta
Zhizi	MOL003095	5-hydroxy-7-methoxy-2-(3,4,5-trimethoxyphenyl)chromone	Heat shock protein HSP 90
Zhizi	MOL003095	5-hydroxy-7-methoxy-2-(3,4,5-trimethoxyphenyl)chromone	Serine/threonine-protein kinase Chk1
Zhizi	MOL003095	5-hydroxy-7-methoxy-2-(3,4,5-trimethoxyphenyl)chromone	Trypsin-1
Zhizi	MOL003095	5-hydroxy-7-methoxy-2-(3,4,5-trimethoxyphenyl)chromone	Nuclear receptor coactivator 2
Zhizi	MOL003095	5-hydroxy-7-methoxy-2-(3,4,5-trimethoxyphenyl)chromone	Nuclear receptor coactivator 1
Zhizi	MOL003095	5-hydroxy-7-methoxy-2-(3,4,5-trimethoxyphenyl)chromone	Calcium-activated potassium channel subunit alpha 1
Zhizi	MOL003095	5-hydroxy-7-methoxy-2-(3,4,5-trimethoxyphenyl)chromone	Calmodulin
Zhizi	MOL003095	5-hydroxy-7-methoxy-2-(3,4,5-trimethoxyphenyl)chromone	Beta-2 adrenergic receptor
Zhizi	MOL003095	5-hydroxy-7-methoxy-2-(3,4,5-trimethoxyphenyl)chromone	Beta-secretase
Zhizi	MOL005840	PANA	Prostaglandin G/H synthase 1
Zhizi	MOL005840	PANA	Prostaglandin G/H synthase 2
Zhizi	MOL007148	shanzhiside methyl ester_qt	Prostaglandin G/H synthase 2
Zhizi	MOL007148	shanzhiside methyl ester_qt	Carbonic anhydrase II
Zhizi	MOL007148	shanzhiside methyl ester_qt	Trypsin-1
Zhizi	MOL007148	shanzhiside methyl ester_qt	Glutamate receptor 2
Zhizi	MOL007245	3-Methylkempferol	Nitric oxide synthase, inducible
Zhizi	MOL007245	3-Methylkempferol	Prostaglandin G/H synthase 1
Zhizi	MOL007245	3-Methylkempferol	Androgen receptor
Zhizi	MOL007245	3-Methylkempferol	Prostaglandin G/H synthase 2
Zhizi	MOL007245	3-Methylkempferol	Dipeptidyl peptidase IV
Zhizi	MOL007245	3-Methylkempferol	Mitogen-activated protein kinase 14
Zhizi	MOL007245	3-Methylkempferol	Glycogen synthase kinase-3 beta
Zhizi	MOL007245	3-Methylkempferol	Heat shock protein HSP 90
Zhizi	MOL007245	3-Methylkempferol	Cell division protein kinase 2
Zhizi	MOL007245	3-Methylkempferol	Phosphatidylinositol-4,5-bisphosphate 3-kinase catalytic subunit, gamma isoform
Zhizi	MOL007245	3-Methylkempferol	mRNA of PKA Catalytic Subunit C-alpha
Zhizi	MOL009548	desacetyl asperulosidic acid_qt	Prostaglandin G/H synthase 2
Zhizi	MOL009548	desacetyl asperulosidic acid_qt	Carbonic anhydrase II
Zhizi	MOL009548	desacetyl asperulosidic acid_qt	Trypsin-1
Zhizi	MOL009548	desacetyl asperulosidic acid_qt	Glutamate receptor 2
