# Supplementary material for: Zhi‐zi‐chi decoction mitigates depression by enhancing lncRNA Six3os1 expression and promoting histone H3K4 methylation at the BDNF promoter
Source: J Cell Mol Med. 2024 May 31;28(11):e18365. doi: 10.1111/jcmm.18365 (PMC11140235; doi:10.1111/jcmm.18365)
Supplement: Supplementary file 8 — Table S7. [file JCMM-28-e18365-s001.xlsx]

## Sheet: Sheet1
Supplementary Table 7 Core degrees of genes in the CytoNCA database.
name	Betweenness	Closeness	Degree	Eigenvector	LAC	Network
APP	79.8827	0.684211	21	0.242109	11.3333	16.3748
AKT1	85.7933	0.672414	22	0.250087	11.7273	18.5342
CAT	71.9363	0.672414	20	0.236098	11.5	15.9422
CRP	20.221	0.58209	14	0.175326	9.14286	11.6632
IL1B	23.7943	0.65	19	0.242494	12.8421	16.2391
FOS	78.2891	0.672414	21	0.243213	11.5238	16.0357
IL6	86.6765	0.696429	23	0.260984	12.2609	20.4878
TNF	125.566	0.672414	22	0.252686	12.0909	18.4068
ESR1	73.3052	0.684211	21	0.250147	12.1905	17.1029
BDNF	259.029	0.78	28	0.271989	11.1429	23.9949
VEGFA	15.2215	0.629032	19	0.244459	13.2632	17.0311
NTRK2	56.2358	0.619048	16	0.166525	7.625	10.6171
